# Supplementary material for: Cointegrations in house price dynamics and ageing population risks
Source: PLoS One. 2024 Feb 12;19(2):e0296991. doi: 10.1371/journal.pone.0296991 (PMC10861090; doi:10.1371/journal.pone.0296991)
Supplement: S1 Table — (CSV) [file pone.0296991.s001.csv]

Annualized House Price Indices of 17 Counties/Municipalities in Taiwan
Date	Area	VW-ARS house price index	GRS house price index
2012	Taipei	86.8	85.7
2013	Taipei	94.6	93.4
2014	Taipei	100.9	99.9
2015	Taipei	100	100
2016	Taipei	98	97.6
2017	Taipei	96.5	97.2
2018	Taipei	98.1	98.8
2012	Taichung	75.7	71.8
2013	Taichung	87.1	83.6
2014	Taichung	96.2	95.1
2015	Taichung	100	100
2016	Taichung	99.7	100.4
2017	Taichung	100.5	102
2018	Taichung	103.1	105.8
2012	Keelung	74.8	72.2
2013	Keelung	80.3	77.1
2014	Keelung	91.8	88.2
2015	Keelung	100	100
2016	Keelung	99.6	99.5
2017	Keelung	105.4	106.6
2018	Keelung	104.8	108.5
2012	Tainan	75.3	70.3
2013	Tainan	83.3	80.1
2014	Tainan	96	94.8
2015	Tainan	100	100
2016	Tainan	100.3	101.9
2017	Tainan	103.7	106.1
2018	Tainan	105.4	107.4
2012	Kaohsiung	76.9	74.8
2013	Kaohsiung	88.8	85.3
2014	Kaohsiung	97.8	96
2015	Kaohsiung	100	100
2016	Kaohsiung	99.4	101
2017	Kaohsiung	99.7	102.6
2018	Kaohsiung	100.6	104.2
2012	New Taipei	84	82.7
2013	New Taipei	91.5	91.6
2014	New Taipei	99.7	99.7
2015	New Taipei	100	100
2016	New Taipei	97.6	98.4
2017	New Taipei	96.4	97.7
2018	New Taipei	95.9	97.4
2012	Ilan	73.3	70.1
2013	Ilan	77.5	74.6
2014	Ilan	90.2	90
2015	Ilan	100	100
2016	Ilan	103.3	103.4
2017	Ilan	105.9	108.1
2018	Ilan	104.7	105.5
2012	Taoyuan	76.9	77.9
2013	Taoyuan	91	87.8
2014	Taoyuan	99.3	98.1
2015	Taoyuan	100	100
2016	Taoyuan	96.6	97.2
2017	Taoyuan	95.6	96.3
2018	Taoyuan	96.7	97.6
2012	Chiayi	70.9	72.4
2013	Chiayi	80	80.5
2014	Chiayi	94.1	92.1
2015	Chiayi	100	100
2016	Chiayi	104.1	107
2017	Chiayi	109.4	112
2018	Chiayi	116.2	123.1
2012	Hsinchu County	84.8	83.3
2013	Hsinchu County	92.6	89.5
2014	Hsinchu County	97.3	94.7
2015	Hsinchu County	100	100
2016	Hsinchu County	101.8	102.2
2017	Hsinchu County	102.4	103.5
2018	Hsinchu County	102.2	104.2
2012	Miaoli	77.4	75.7
2013	Miaoli	83.8	79.5
2014	Miaoli	92.8	91.7
2015	Miaoli	100	100
2016	Miaoli	100.9	100.9
2017	Miaoli	102.3	101.6
2018	Miaoli	101	99.6
2012	Nantou	75.8	75.1
2013	Nantou	79.7	76.2
2014	Nantou	88.1	86.7
2015	Nantou	100	100
2016	Nantou	95.9	98.8
2017	Nantou	102.2	106.7
2018	Nantou	107.8	113.1
2012	Changhua	71.9	71.6
2013	Changhua	82.3	79.3
2014	Changhua	88.7	86.6
2015	Changhua	100	100
2016	Changhua	101.9	102.3
2017	Changhua	108.3	108.5
2018	Changhua	112.2	113.7
2012	Hsinchu City	82.6	81.1
2013	Hsinchu City	88	87.1
2014	Hsinchu City	96.9	96.9
2015	Hsinchu City	100	100
2016	Hsinchu City	100.4	100.2
2017	Hsinchu City	101.8	102.7
2018	Hsinchu City	104.3	105
2012	Yunlin	81.7	79.2
2013	Yunlin	87.8	85.9
2014	Yunlin	95.3	93.9
2015	Yunlin	100	100
2016	Yunlin	105.2	107.2
2017	Yunlin	108.6	111.3
2018	Yunlin	113.4	117.1
2012	Pingtung	77.9	72.4
2013	Pingtung	83.6	79.1
2014	Pingtung	92.1	89.4
2015	Pingtung	100	100
2016	Pingtung	102.5	104.1
2017	Pingtung	107.1	111.1
2018	Pingtung	110.4	115.1
2012	HualienTaitung	60.3	58.4
2013	HualienTaitung	72.2	67.5
2014	HualienTaitung	86.9	86.4
2015	HualienTaitung	100	100
2016	HualienTaitung	101.6	104.4
2017	HualienTaitung	105.1	107
2018	HualienTaitung	110.3	112.4
