# Supplementary material for: Cointegrations in house price dynamics and ageing population risks
Source: PLoS One. 2024 Feb 12;19(2):e0296991. doi: 10.1371/journal.pone.0296991 (PMC10861090; doi:10.1371/journal.pone.0296991)
Supplement: S3 Table — (CSV) [file pone.0296991.s003.csv]

Monthly House Price Indices of 17 Counties/Municipalities in Taiwan
Date	Taoyuan	Taichung	Tainan	Kaohsiung	Taipei	taipeigov	Keelung	Hsinchu County	Miaoli	Changhua	Hsinchu City	New Taipei	Chiayi	Yunlin	Ilan	Nantou	Pingtung	HualienTaitung
1-Feb-12	97.02	104.8	95.29	111.7405547	96.52		68.2	111.46	98.771806	123.5136903	105.8470438	117.5625093	114.3288427	98.95166068
1-Mar-12	96.84	101.05	96.53	119.2963669	102.59		62.48	114.33	99.50079177	122.1310743	102.6255922	103.9596329	109.160123	98.50064501
1-Apr-12	104.06	101.4	96.5	112.3195917	104.02		77.29	123.19	98.05981499	121.317786	91.61858815	104.2093594	93.90646789	98.03996704
1-May-12	99.35	104.28	95.33	129.2448945	98.9		68.97	109.96	93.97699301	120.791082	94.77458854	100.2548692	115.2637443	100.6717205				100
1-Jun-12	89.88	104.48	100.92	107.6642654	100.14		76.6	115.46	107.1942081	103.8994116	91.28957044	105.846835	112.4728947	101.5247325	100	100	100	119.9692756
1-Jul-12	88.14	97.02	92.46	111.6753478	95.84		63.87	106.09	101.4776316	101.7590311	92.11290824	96.78516252	91.2518681	97.16049183	80.8817716	107.913474	106.6896359	83.06557286
1-Aug-12	89.53	97.9	90.95	105.7351397	96.05	100	64.98	107.12	90.85879652	110.222934	91.01600859	99.79709494	105.0389622	97.85836613	103.256282	105.1228261	94.43781684	87.14367896
1-Sep-12	89.84	100.96	93.72	106.7651528	96.36	99.55	63.84	108.14	95.56500415	105.1053927	92.76879248	103.5544376	112.3140505	94.32860349	93.14751459	101.4793846	96.12766301	91.23218007
1-Oct-12	91.71	103.17	95.61	110.2737633	97.61	99.72	68.8	108.99	94.03267872	116.8247054	90.81846615	104.4240265	105.1804439	101.2574685	100.5465464	95.58493421	95.17181374	94.99482864
1-Nov-12	94.7	103.13	98.09	106.3090072	100.67	99.54	62.84	107.73	97.91388746	128.0780328	94.68938733	104.2430232	108.0859627	101.0530864	95.41960911	106.4791268	94.59929895	89.84369541
1-Dec-12	95.42	106.67	102.16	110.8897864	95.57	102.42	63.05	110.45	99.91423077	126.6048793	89.65669833	104.6808494	101.1599354	100.5022112	95.18148546	104.2447825	101.0248779	104.9299093
1-Jan-13	95.99	109.63	100.6	112.863859	100.61	102.61	66.19	109.14	97.24202175	121.8780101	96.8751649	106.6774207	117.1173511	95.78618553	92.57049471	108.7963826	95.26440159	103.5756967
1-Feb-13	100.52	109.08	106.55	116.5213548	102.67	102.53	60.41	113.93	103.7549407	121.5492416	95.37070842	107.8019864	119.5717977	97.9976914	95.43817103	95.83584535	107.1053784	99.41495652
1-Mar-13	103.37	112.23	106	118.7179539	104.75	105.4	65.18	115.02	106.9002831	125.5110462	97.42705609	109.308132	112.2568641	104.8152196	100.527502	106.0469271	98.91794947	102.6904618
1-Apr-13	104.24	113.22	103.88	120.1874486	103.49	107.16	65.83	113.11	101.018103	135.3929437	100.9808744	110.7729142	116.7883212	106.0918846	96.19281517	97.49270361	104.2891313	105.2234352
1-May-13	106.01	116.94	108.84	123.2302757	106.02	109.26	69.75	116.94	101.9248475	134.4816041	99.26174979	112.6038948	109.6787085	106.7139465	97.54574304	105.2880636	104.0701947	106.4852277
1-Jun-13	111.98	119.71	108.15	128.5095519	106.88	109.43	70.34	118	106.3538327	132.0770023	97.49136662	114.7729913	117.1832765	112.8912748	101.5850378	112.2776154	107.8540208	103.3774585
1-Jul-13	108.3	119.22	110.84	125.169599	109.32	110.31	71.24	120.7	106.5651055	145.6138279	101.5496982	112.9636563	114.286572	109.7010427	105.3951431	112.5451449	105.7919702	110.184141
1-Aug-13	110.04	120.82	113.16	130.0274032	110.42	112.55	71.11	118.99	99.34647277	143.187605	95.96074579	118.0333321	128.9622077	108.3017643	103.9677429	108.909536	105.5162533	114.310244
1-Sep-13	111.23	123.96	111.57	132.6736902	106.4	112.25	76.87	119.94	101.0521372	135.599335	98.01365451	118.7499776	121.1928669	114.6365583	111.5258057	119.2403973	112.6959442	116.3383175
1-Oct-13	112.19	124.38	117.85	131.3947885	109.89	112.24	74.81	120.23	107.5424601	131.9192033	102.8257664	116.7262793	121.3757738	113.1012108	107.942283	102.1789324	111.8655311	117.6316
1-Nov-13	112.63	126.05	119.36	133.1613823	110.98	113.95	75.75	120.71	111.762067	134.5461171	98.28595385	119.7087326	123.8643109	114.8245509	103.3909459	109.7883505	107.4107545	122.9293702
1-Dec-13	112.43	124.73	122.25	137.3939472	110.62	114.69	77.79	120.47	112.691364	138.8805107	102.965464	121.1380839	131.5942961	112.3679788	107.2441864	105.3985899	110.4730539	125.1596107
1-Jan-14	117.42	131.01	129.16	135.3140525	115.74	116.93	80.19	120.89	111.3479555	137.3880758	110.3736726	121.5846192	123.8831883	109.9857227	108.480216	116.8234617	108.8809911	124.9457432
1-Feb-14	115.18	129.21	114.35	136.545663	113.16	116.78	80.18	125.08	114.5748114	138.8921843	105.478835	124.9241621	133.1592279	119.3318266	114.2258496	107.6097807	115.0851418	126.9594472
1-Mar-14	115.95	131.48	125.54	143.1084202	117.26	116.99	81.05	123.81	112.6949061	138.1370713	103.166013	124.8621016	131.5528328	116.0179894	117.8983768	121.2812088	117.1315518	132.6177649
1-Apr-14	120.18	134.33	125.62	141.6869623	111.18	116.05	80.07	123.5	117.2486724	147.698079	108.994218	125.1884302	141.0909722	116.1389868	114.6494757	120.9541016	113.4226904	129.4531317
1-May-14	116.23	133.88	127.91	143.2886725	118.5	118.45	81.81	123.48	114.6543843	142.7991223	109.6885699	124.9129622	129.1637378	119.0487141	122.2177186	114.6754378	118.4522647	138.7146264
1-Jun-14	119.65	132.23	132.82	140.8181929	116.27	119.44	79.96	123.51	119.3341235	140.4539699	105.5140287	124.4759119	132.2042045	122.9266553	119.7949334	122.4937942	118.2357746	139.9310356
1-Jul-14	121.76	134.78	133.45	144.6360237	117.81	119.05	81.14	126.77	120.0027499	152.2534189	111.3227635	127.9691587	143.3353634	120.0088077	130.3011376	128.2072632	116.2250749	138.3236733
1-Aug-14	122.19	136.41	131.33	142.6409047	114.67	117.99	80.76	126.31	117.0214253	146.5111922	106.7971952	124.7170802	140.2126374	120.3317411	120.8986028	116.9976421	119.1374209	146.4534271
1-Sep-14	121.69	136.82	132.16	148.5754474	114.53	117.38	83.79	128.2	120.350101	150.8779075	111.1821978	126.0005841	131.2082122	129.9673567	128.3521804	119.758269	120.8824134	142.4461218
1-Oct-14	121.52	137.15	133.32	143.3640631	115.44	116.92	87.3	127.51	118.0154158	134.4041509	110.4534291	127.0000493	142.1838057	117.4772566	125.2516913	137.0665177	125.9043769	144.5172435
1-Nov-14	124.65	137.76	133.54	149.6773761	114.1	117.17	88.89	126.43	122.550277	156.1232424	109.9176293	127.9786779	136.956582	120.898831	120.3806155	132.0635125	120.9077861	146.3948235
1-Dec-14	121.78	137.22	128.92	143.240147	112.94	116.47	87.26	128.34	126.0762481	156.4609755	112.5960525	126.6376789	141.4772868	114.3759414	128.3565699	140.2972435	121.6016412	157.8356363
1-Jan-15	119.86	135.08	127.08	147.0707904	115.52	116.33	89.12	128.98	127.7629621	152.820381	109.0153574	124.6988129	141.6426803	119.3782478	130.5187147	119.1218444	124.9309434	146.8033272
1-Feb-15	122.39	140.47	140.14	144.4226094	113.04	116.01	89.34	130	127.033823	157.5342697	110.6962253	130.8740644	145.9575804	123.7432166	129.4527969	135.2064033	123.4842442	157.7093386
1-Mar-15	122.48	141.07	134.85	151.2617599	117.33	114.46	84.57	132.91	129.4406305	162.8211628	109.4440581	124.3310286	145.7445094	134.1348991	132.0632835	138.7354888	139.0935187	157.1956785
1-Apr-15	124.27	142.62	136.28	145.5676471	120.16	115.42	88.91	131.05	126.5130158	164.7596833	117.8256884	129.2869283	151.8195245	124.7831825	131.0238255	123.9542505	121.8324749	157.8681531
1-May-15	124.32	142.12	136.71	147.3702361	115.51	116.68	91.83	134.18	128.8291521	169.5880354	113.1716835	128.7163054	145.2051975	122.2050344	133.6691533	137.3837473	145.4441989	153.8042274
1-Jun-15	123.5	142.97	139.64	150.7218652	115.82	116.54	90.18	135.97	133.3853063	168.0931864	111.694928	127.2598709	155.1158959	127.3217615	135.0817478	140.5826389	130.9111512	164.2687132
1-Jul-15	122.86	143.35	137.91	152.0126617	114.45	115.83	98.53	130.35	135.426057	170.6539032	116.1961705	127.8529857	153.3962807	127.1469513	138.4989767	149.7106344	134.5303671	173.5939359
1-Aug-15	123.23	146.44	135.51	148.351765	110.47	116.34	90.04	130.43	127.0116902	171.1321344	114.4653248	126.708131	150.1165666	127.2186852	141.8742748	137.8277403	119.4180388	170.2789718
1-Sep-15	123.06	144.02	141.19	152.1488948	114.15	114.36	92.8	129.4	132.2929332	171.9888326	116.2499718	126.2956001	146.3560553	120.1976187	133.9938558	146.8423247	137.9030893	164.9740734
1-Oct-15	122.97	141.73	135.78	149.7402518	115.7	112.12	91.81	135.58	130.0364195	175.2843716	112.3758003	126.0704482	137.0519048	130.2121754	144.7993022	140.0996502	135.5477289	167.4518232
1-Nov-15	123.04	144.43	137.69	149.6258593	109.12	110.61	92.89	134.22	132.0390856	176.8414365	117.1877173	124.514153	144.7968361	129.7522366	138.6490332	147.1062333	133.3614734	167.1136837
1-Dec-15	120.4	140.66	138.46	146.576774	115.06	110.89	96.46	132.34	127.5436423	168.7284141	113.3455018	124.9440676	145.9989494	132.420021	140.2009681	139.3728771	136.7739809	174.6590418
1-Jan-16	119.67	140.98	137.49	148.6151137	114.86	109.65	91.59	133.9	131.089609	168.5389547	114.868072	123.7265698	150.849457	131.0565537	137.9956585	141.2631699	135.5090241	163.5049016
1-Feb-16	116.3	137.56	135.97	151.1909086	108.65	109.5	90.25	134.14	126.2536543	180.7550382	112.6308601	123.5531071	144.2504669	135.5814143	130.1975482	138.1929095	137.5462789	170.5562589
1-Mar-16	119.73	144.28	139.79	152.6349166	110.22	109.82	89.43	132.79	130.7341172	169.6157167	112.7990751	123.4961724	156.6046934	137.3952516	130.4847099	144.5337151	137.6476731	159.0981367
1-Apr-16	120.09	142.01	137.15	147.5920752	114.38	109.72	88.69	134.68	132.1798409	168.3982626	114.9313734	125.2069426	159.2091977	135.4468933	137.7984676	130.3977537	141.1853948	164.5149941
1-May-16	119.18	141.91	138.57	150.489356	113.19	109.25	86.05	134.29	128.2734792	167.4347312	113.5007264	124.7116611	153.7827353	129.1774778	135.0714072	146.8147388	135.2148227	172.041426
1-Jun-16	120.96	144.27	141.16	151.7641158	117.67	110.06	89.42	134.39	128.7934122	167.5487118	113.1720957	124.5328891	164.2053791	130.0383534	140.4455297	133.5605467	131.9400161	174.6259297
1-Jul-16	118.65	143.48	140.55	152.3243952	115.33	109.5	91.51	137.09	128.3610532	167.8775479	113.3826783	124.0092482	162.8223044	136.2172742	144.2654199	136.7880577	140.5526154	153.8489257
1-Aug-16	120.49	144.1	142.01	149.3331076	114.32	110.22	91.9	136.29	131.1795393	181.8255413	116.3959179	126.7964072	157.448303	136.0658956	143.6850068	138.0843413	133.6527759	180.962564
1-Sep-16	119.46	144.11	142.12	148.4762502	113.12	109.36	93.65	136.98	132.4264973	177.5154311	113.3067865	123.439667	152.0953342	134.7080065	143.5223658	146.7197123	145.3954393	175.4211945
1-Oct-16	118.78	142.72	139.88	144.7170517	110.77	109.94	91.98	136.25	131.2554274	169.173526	113.2146803	123.0969136	163.9167697	134.3811509	141.1843369	140.2171513	129.8743897	167.627419
1-Nov-16	119.86	146.62	141.81	148.0889147	113.01	109.34	94.67	136	130.4999797	183.0873112	114.6042997	121.2245092	157.2687031	133.7509279	143.6638585	136.1401557	138.7707574	170.5785528
1-Dec-16	118.01	143.33	140.98	149.2069996	108.76	108.13	92.53	135.01	127.9610079	180.0296811	113.7859854	122.6341143	162.5763823	137.9885414	149.9189321	135.3751669	140.1201658	162.8607367
1-Jan-17	119.91	141.73	138.2	145.2042927	112.11	107.18	95.51	136.97	133.2169376	176.4434884	112.9337548	122.9726704	151.8510152	143.4807376	143.8229666	139.8668097	144.9611162	166.80813
1-Feb-17	119.89	143.13	141.42	149.4583495	112.59	107.8	89.37	136.72	127.6580047	183.0836954	116.1074284	123.7579573	161.6447968	134.3206344	147.2730317	136.3638208	149.5227984	170.8452823
1-Mar-17	118.01	145.64	145.62	151.5711386	114.03	107.31	95.65	134.07	131.6037366	180.272571	116.2089646	122.4594409	164.0873549	143.1475461	146.7871077	145.0080824	140.4813278	169.892696
1-Apr-17	116.64	143.38	147.92	152.388756	111.51	106.86	99.43	138.12	129.728941	178.8080923	117.8209829	119.4499455	166.9339236	144.4867826	142.8333946	148.0326886	147.5177405	177.5894715
1-May-17	118.11	144.18	149.18	151.612249	109.32	108.2	97.31	136.18	133.1620668	181.0263477	115.0268207	117.2318186	169.6278255	137.1276685	138.6828761	148.658329	143.1903986	177.6698777
1-Jun-17	117.53	145.15	146.68	149.77149	109.42	108.75	99.1	137.09	134.7176312	182.3765235	116.5408136	123.8367908	160.6099482	135.7100933	145.1465425	148.3546765	147.6739029	172.1506374
1-Jul-17	117.51	145	144.34	153.1217921	111.16	109.06	97.15	136.67	132.2958978	186.8861085	115.1403652	124.7773951	171.2323101	142.0226091	148.9816008	136.5709126	144.0962452	170.4489115
1-Aug-17	118.11	145.77	137.95	151.7310304	114.64	106.29	96.87	134.96	127.8065943	185.7215941	113.0668997	123.2403758	171.7358536	139.5762819	145.2952386	149.623921	148.9051253	167.1597201
1-Sep-17	116.36	147.96	147.61	153.851144	113.93	108.92	97.1	137.92	129.4968952	190.1932384	114.4493242	122.8238569	166.677217	149.9585769	149.1833316	147.8913278	154.8387229	175.313701
1-Oct-17	118.6	146.24	147.46	152.9396363	111.47	106.82	97.95	136.88	131.3271608	180.5557632	118.6310168	122.7778604	171.4243307	136.0894288	147.6964565	145.8399774	147.4278825	177.6627915
1-Nov-17	119.51	147.18	145.03	155.9840326	107.78	109	98.66	137.6	130.8627739	188.0103695	117.3519403	123.6217313	162.9751409	138.4569106	146.2698223	148.1986948	142.6044595	176.1682075
1-Dec-17	120.53	147.78	146.91	153.9504142	111.98	107.78	97.33	138.8	133.1364929	191.2991019	113.7273897	122.1348833	164.5045541	143.7339022	147.3135288	152.9461079	160.5559339	180.7511112
1-Jan-18	119.53	146.02	146.4	153.9066673	112.81	108.89	98.32	136.64	134.2018027	198.8503297	116.3373571	121.9346291	179.7419683	141.3306576	145.9934008	152.6506656	145.2693091	182.866589
1-Feb-18	119.15	150.62	147.18	157.7840132	112.28	107.82	101.04	138.66	125.3996666	190.0055529	119.1410111	123.5251032	171.9395807	148.9476594	141.3133046	163.0405523	155.9043545	197.4260679
1-Mar-18	119.57	149.78	148.63	151.6097312	114.49	107.23	94.19	139.53	129.7527453	191.5228943	121.9700398	122.1877968	182.1934056	150.8071113	147.3721108	155.4414572	154.436951	174.1156608
1-Apr-18	120.55	150.79	145.83	155.7028957	114.96	107.89	100.9	136.33	127.8930567	186.9998507	116.9013734	122.8894709	175.3016085	149.4108002	138.5090786	158.2664031	151.2078899	173.8063613
1-May-18	118.64	151.04	154.24	154.6563322	114.52	109.5	96.21	136.94	128.0276641	194.3883934	119.7492707	121.7641809	187.4409717	146.1775628	143.1247376	159.2551045	143.7855273	184.0727367
1-Jun-18	120.87	151.38	147.61	159.2536281	115.08	109.43	100.14	139.79	130.7181356	194.2014039	118.7125941	123.4838871	184.5277896	142.1197923	141.1772532	156.8280606	166.1094232	182.8145554
1-Jul-18	119.03	153.91	147.08	159.559134	118.05		95.76	135.94	130.9133571	199.4203696	123.2982801	125.6838584	184.1176454	148.7797285	145.6965953	155.3268666	155.1984804	186.5854468
